# Supplementary material for: Organ-Specific Responses to Chronic High-Fat Diets in Mice: Insights into Phospholipid Fatty Acid Distribution
Source: Nutrients. 2025 Feb 27;17(5):821. doi: 10.3390/nu17050821 (PMC11901986; doi:10.3390/nu17050821)
Supplement: Supplementary file 1 [file nutrients-17-00821-s001.zip]

Archive with 1 entries (1 files):
- nutrients-3488825-supplementary.pdf
